# Supplementary material for: Current Trends and Confounding Factors in Myoelectric Control: Limb Position and Contraction Intensity
Source: Sensors (Basel). 2020 Mar 13;20(6):1613. doi: 10.3390/s20061613 (PMC7146367; doi:10.3390/s20061613)
Supplement: Supplementary file 1 [file sensors-20-01613-s001.zip]

Archive with 61 entries (58 files):
- sensors-725895 - SI/
- sensors-725895 - SI/Definitions/
- sensors-725895 - SI/Definitions/chicago2.bst
- sensors-725895 - SI/Definitions/journalnames.tex
- sensors-725895 - SI/Definitions/logo-ccby-eps-converted-to.pdf
- sensors-725895 - SI/Definitions/logo-ccby.eps
- sensors-725895 - SI/Definitions/logo-mdpi-eps-converted-to.pdf
- sensors-725895 - SI/Definitions/logo-mdpi.eps
- sensors-725895 - SI/Definitions/logo-orcid-eps-converted-to.pdf
- sensors-725895 - SI/Definitions/logo-orcid.eps
- sensors-725895 - SI/Definitions/logo-updates.pdf
- sensors-725895 - SI/Definitions/mdpi.bst
- sensors-725895 - SI/Definitions/mdpi.cls
- sensors-725895 - SI/Definitions/sensors-logo-eps-converted-to.pdf
- sensors-725895 - SI/Definitions/sensors-logo.eps
- sensors-725895 - SI/Figures/
- sensors-725895 - SI/Figures/2Dspace.eps
- sensors-725895 - SI/Figures/2D_DynamicFromStatic.png
- sensors-725895 - SI/Figures/2D_DynamicFromTraj.png
- sensors-725895 - SI/Figures/ContConfuse.png
- sensors-725895 - SI/Figures/ContractionIntensityInvestigationFig.eps
- sensors-725895 - SI/Figures/Cont_Lit_A.png
- sensors-725895 - SI/Figures/Cont_Lit_B.png
- sensors-725895 - SI/Figures/Cont_Lit_C.png
- sensors-725895 - SI/Figures/EMGPR_architecture.pdf
- sensors-725895 - SI/Figures/EMGPR_pipeline.pdf
- sensors-725895 - SI/Figures/EMGPR_pipeline_old.pdf
- sensors-725895 - SI/Figures/FougnerDif.eps
- sensors-725895 - SI/Figures/Fougner_ABC.eps
- sensors-725895 - SI/Figures/Fougner_all.eps
- sensors-725895 - SI/Figures/Fougner_LP_NvsAll_old.pdf
- sensors-725895 - SI/Figures/Fougner_same.eps
- sensors-725895 - SI/Figures/HodgesOnsetDetection.png
- sensors-725895 - SI/Figures/LimbPositionInvestigationFig.eps
- sensors-725895 - SI/Figures/Literature.eps
- sensors-725895 - SI/Figures/LitPlots.eps
- sensors-725895 - SI/Figures/LitPlots.pdf
- sensors-725895 - SI/Figures/LP_NvsAll.png
- sensors-725895 - SI/Figures/LP_NvsAll_old.pdf
- sensors-725895 - SI/Figures/Positions-eps-converted-to.pdf
- sensors-725895 - SI/Figures/Positions.eps
- sensors-725895 - SI/Figures/Positions_Old.eps
- sensors-725895 - SI/Figures/Prompt_Training.png
- sensors-725895 - SI/Figures/Rami5Dif.eps
- sensors-725895 - SI/Figures/Rami5_all.eps
- sensors-725895 - SI/Figures/Rami5_same.eps
- sensors-725895 - SI/Figures/Rami6Dif.eps
- sensors-725895 - SI/Figures/Rami6_all.eps
- sensors-725895 - SI/Figures/Rami6_same.eps
- sensors-725895 - SI/Figures/S5_ULDA_Projections.eps
- sensors-725895 - SI/Figures/schemeA_Nvsall.pdf
- sensors-725895 - SI/Figures/Suplimentary_LP_N_vs_all.pdf
- sensors-725895 - SI/Figures/Supplimentary_N_vs_all_CI.pdf
- sensors-725895 - SI/Figures/ValidationScheme.pdf
- sensors-725895 - SI/Figures/windowprocedure.png
- sensors-725895 - SI/SupplementaryMaterials.aux
- sensors-725895 - SI/SupplementaryMaterials.log
- sensors-725895 - SI/SupplementaryMaterials.out
- sensors-725895 - SI/SupplementaryMaterials.pdf
- sensors-725895 - SI/SupplementaryMaterials.synctex.gz
- sensors-725895 - SI/SupplementaryMaterials.tex
