# Supplementary material for: Current Trends and Confounding Factors in Myoelectric Control: Limb Position and Contraction Intensity
Source: Sensors (Basel). 2020 Mar 13;20(6):1613. doi: 10.3390/s20061613 (PMC7146367; doi:10.3390/s20061613)
Supplement: Supplementary file 1 [file sensors-20-01613-s001.zip › sensors-725895 - SI/SupplementaryMaterials.aux]

\relax 
\providecommand\hyper@newdestlabel[2]{}
\bibstyle{Definitions/mdpi}
\providecommand\HyperFirstAtBeginDocument{\AtBeginDocument}
\HyperFirstAtBeginDocument{\ifx\hyper@anchor\@undefined
\global\let\oldcontentsline\contentsline
\gdef\contentsline#1#2#3#4{\oldcontentsline{#1}{#2}{#3}}
\global\let\oldnewlabel\newlabel
\gdef\newlabel#1#2{\newlabelxx{#1}#2}
\gdef\newlabelxx#1#2#3#4#5#6{\oldnewlabel{#1}{{#2}{#3}}}
\AtEndDocument{\ifx\hyper@anchor\@undefined
\let\contentsline\oldcontentsline
\let\newlabel\oldnewlabel
\fi}
\fi}
\global\let\hyper@last\relax 
\gdef\HyperFirstAtBeginDocument#1{#1}
\providecommand\HyField@AuxAddToFields[1]{}
\providecommand\HyField@AuxAddToCoFields[2]{}
\providecommand \oddpage@label [2]{}
\newlabel{first}{{1}{1}{}{dummy.1}{}}
\@writefile{lof}{\contentsline {figure}{\numberline {S1}{\ignorespaces Results of \textit  {N} vs. all testing regime for the position factor using the TD feature set and the LDA classifier. Classification accuracy was plotted with error bars indicating standard error measurements. * indicated significant different with prior \textit  {N}, whereas n.s. indicates no significant difference. a) 5 static limb-position dataset. b) 16 static limb-position dataset. c) 3 static forearm-orientation dataset.\relax }}{S1}{figure.caption.1}}
\providecommand*\caption@xref[2]{\@setref\relax\@undefined{#1}}
\newlabel{fig:supNvsall5SLP}{{S1}{S1}{Results of \textit {N} vs. all testing regime for the position factor using the TD feature set and the LDA classifier. Classification accuracy was plotted with error bars indicating standard error measurements. * indicated significant different with prior \textit {N}, whereas n.s. indicates no significant difference. a) 5 static limb-position dataset. b) 16 static limb-position dataset. c) 3 static forearm-orientation dataset.\relax }{figure.caption.1}{}}
\@writefile{lof}{\contentsline {figure}{\numberline {S2}{\ignorespaces Results of \textit  {N} vs. all testing regime for the contraction intensity factor using the TD feature set and the LDA classifier. Classification accuracy was plotted with error bars indicating standard error measurements. * indicated significant different with prior \textit  {N}, whereas n.s. indicates no significant difference. a) 7 \%MVC level dataset. b) 3 subjective levels (A) dataset. c) 3 subjective levels (B) dataset.\relax }}{S2}{figure.caption.2}}
\newlabel{fig:supNvsall5SCI}{{S2}{S2}{Results of \textit {N} vs. all testing regime for the contraction intensity factor using the TD feature set and the LDA classifier. Classification accuracy was plotted with error bars indicating standard error measurements. * indicated significant different with prior \textit {N}, whereas n.s. indicates no significant difference. a) 7 \%MVC level dataset. b) 3 subjective levels (A) dataset. c) 3 subjective levels (B) dataset.\relax }{figure.caption.2}{}}
\@writefile{lot}{\contentsline {table}{\numberline {S1}{\ignorespaces Mean and Minimum accuracy of Intra-Position, Inter-Position and Single-Position testing regimes demonstrating degradation in the presence of the limb-position effect.\relax }}{S3}{table.caption.3}}
\newlabel{table:LPabcSUP}{{S1}{S3}{Mean and Minimum accuracy of Intra-Position, Inter-Position and Single-Position testing regimes demonstrating degradation in the presence of the limb-position effect.\relax }{table.caption.3}{}}
\@writefile{lot}{\contentsline {table}{\numberline {S2}{\ignorespaces Mean and Minimum accuracy of Intra-Level, Inter-Level and Single-Level testing regimes demonstrating degradation in the presence of the contraction-intensity effect.\relax }}{S4}{table.caption.4}}
\newlabel{table:CIabcSUP}{{S2}{S4}{Mean and Minimum accuracy of Intra-Level, Inter-Level and Single-Level testing regimes demonstrating degradation in the presence of the contraction-intensity effect.\relax }{table.caption.4}{}}
\newlabel{LastPage}{{}{S5}{}{page.S5}{}}
\xdef\lastpage@lastpage{S5}
\xdef\lastpage@lastpageHy{S5}
\expandafter\ifx\csname c@page@totc\endcsname\relax\newcounter{page@totc}\fi\setcounter{page@totc}{6}
