# Supplementary material for: Current Trends and Confounding Factors in Myoelectric Control: Limb Position and Contraction Intensity
Source: Sensors (Basel). 2020 Mar 13;20(6):1613. doi: 10.3390/s20061613 (PMC7146367; doi:10.3390/s20061613)
Supplement: Supplementary file 1 [file sensors-20-01613-s001.zip › sensors-725895 - SI/SupplementaryMaterials.tex]

\documentclass[sensors,article,accept,moreauthors,pdftex]{Definitions/mdpi} 
 

\usepackage{caption}
%\usepackage{subcaption}
\usepackage{lscape}
\usepackage{colortbl}
%\usepackage{subcaption}
\usepackage[linesnumbered,ruled]{algorithm2e}
% \usepackage{graphicx}
%\usepackage[outdir=./Figures/]{epstopdf}
\usepackage{amsmath}
\usepackage[labelformat=simple]{subfig}
\renewcommand\thesubfigure{\normalfont(\textbf{\alph{subfigure}})}
%\usepackage{comment}
\usepackage{enumitem}
%\newcommand{\beginsupplement}{%
%        \setcounter{table}{0}
%        \renewcommand{\thetable}{S\arabic{table}}%
%        \setcounter{figure}{0}
%        \renewcommand{\thefigure}{S\arabic{figure}}%
%     }
\newcommand\widebar[1]{\mathop{\overline{#1}}}
%%%%%% CROSS REFERENCE SUPPLIMENTARY MATERIALS TEX HERE
\usepackage{xr}
\makeatletter
\newcommand*{\addFileDependency}[1]{% argument=file name and~extension
  \typeout{(#1)}
  \@addtofilelist{#1}
  \IfFileExists{#1}{}{\typeout{No file #1.}}
}
\makeatother
 
%\newcommand*{\myexternaldocument}[1]{%
%    \externaldocument{#1}%
%    \addFileDependency{#1.tex}%
    %\addFileDependency{#1.aux}%
%}
%%% END HELPER CODE

% put all the~external documents here!
%\myexternaldocument{SupplimentaryMaterials}
%==============================================
\firstpage{1} 
\makeatletter 
\setcounter{page}{\@firstpage} 
\makeatother
\pubvolume{xx}
\issuenum{1}
\articlenumber{1}
\pubyear{2020}
\copyrightyear{2020}
%\externaleditor{Academic Editor: name}
\history{Received: 5 February 2020; Accepted: 9 March 2020; Published: date}
\updates{yes} % If there is~an update available, un-comment this line

%% MDPI internal command: uncomment if new journal that already uses continuous page numbers 
%\continuouspages{yes}

%------------------------------------------------------------------
% The following line should be uncommented if the~LaTeX file is~uploaded to~arXiv.org
%\pdfoutput=1

%=================================================================
% Add packages and~commands here. The following packages are~loaded in our class file: fontenc, calc, indentfirst, fancyhdr, graphicx, lastpage, ifthen, lineno, float, amsmath, setspace, enumitem, mathpazo, booktabs, titlesec, etoolbox, amsthm, hyphenat, natbib, hyperref, footmisc, geometry, caption, url, mdframed, tabto, soul, multirow, microtype, tikz

%=================================================================
%% Please use the~following mathematics environments: Theorem, Lemma, Corollary, Proposition, Characterization, Property, Problem, Example, ExamplesandDefinitions, Hypothesis, Remark, Definition
%% For proofs, please use the~proof environment (the amsthm package is~loaded by~the~MDPI class).

%=================================================================
% Full title of~the~paper (Capitalized)
\Title{Current Trends and~Confounding Factors in Myoelectric Control: Limb Position and~Contraction Intensity}
% \Title{Current Trends and~Future Directions in Myoelectric Control. Part 2: Electrode Shifts and~Time}

% Author Orchid ID: enter ID or~remove command
\newcommand{\orcidauthorA}{0000-0001-5399-4318} % Add \orcidA{} behind the~author's 
\newcommand{\orcidauthorB}{0000-0003-0170-3245}
\newcommand{\orcidauthorC}{0000-0002-4421-1016} % Add \orcidB{} behind the~author's name

% Authors, for~the~paper (add full first names)
\Author{Evan Campbell $^{1,2}$\orcidA, Angkoon Phinyomark $^{2}$\orcidB ~and~Erik Scheme $^{1,2,}$*\orcidC}
%Please carefully check the~accuracy of~names and~affiliations.
% Authors, for~metadata in PDF
\AuthorNames{Evan Campbell, Angkoon Phinyomark and~Erik Scheme}

% Affiliations / Addresses (Add [1] after \address if there is~only one affiliation.)
\address{%
$^{1}$ \quad Department of~Electrical and~Computer Engineering, University of~New Brunswick, FR; Evan.Campbell1@unb.ca (E.C.); aphinyom@unb.ca(A.P.)\\%Please provide city code state
$^{2}$ \quad Institute of~Biomedical Engineering, University of~New Brunswick, FR}

% Contact information of~the~corresponding author
\corres{Correspondence: escheme@unb.ca; Tel.: +1-506-453-4966}
% Current address and/or shared authorship
%\firstnote{Current address: Affiliation 3} 
% The commands \thirdnote{} till \eighthnote{} are~available for~further notes
%\simplesumm{} % Simple summary
%\conference{} % An extended version of~a conference paper


\newcounter{dummy}
\newcommand{\secpages}{\pageref{first}}
\begin{document}
\refstepcounter{dummy}\label{first}% store page number
\clearpage
\let\secpages=\numpages
\setcounter{page}{1}

\setcounter{table}{0}
%\begin{document}
\renewcommand{\thepage}{S\arabic{page}}
\renewcommand{\thetable}{S\arabic{table}}
\renewcommand{\thefigure}{S\arabic{figure}}
%\section{Supplementary Materials}

\setcounter{figure}{0}


\begin{figure}[H]
\centering
\includegraphics[width=1\textwidth]{Figures/Suplimentary_LP_N_vs_all.pdf}

\caption{Results of \textit{N} vs. all testing regime for the position factor using the TD feature set and the LDA classifier. Classification accuracy was plotted with error bars indicating standard error measurements. * indicated significant different with prior \textit{N}, whereas n.s. indicates no significant difference.  a) 5 static limb-position dataset. b) 16 static limb-position dataset. c) 3 static forearm-orientation dataset.}
\label{fig:supNvsall5SLP}       % Give a unique label
\end{figure}


\begin{figure}[H]
\centering
\includegraphics[width=\textwidth]{Figures/Supplimentary_N_vs_all_CI.pdf}

\caption{Results of \textit{N} vs. all testing regime for the contraction intensity factor using the TD feature set and the LDA classifier. Classification accuracy was plotted with error bars indicating standard error measurements. * indicated significant different with prior \textit{N}, whereas n.s. indicates no significant difference.  a) 7 \%MVC level dataset. b) 3 subjective levels (A) dataset. c) 3 subjective levels (B) dataset.}
\label{fig:supNvsall5SCI}       % Give a unique label
\end{figure}

% LP Table
\begin{table}[H]
\begin{center}
\resizebox{440pt}{335pt}{
\begin{tabular}{|c|c|c|c|c|c|}
\hline
\multirow{2}{*}{Feature Set} & \multirow{2}{*}{Classifier} & \multirow{2}{*}{Test Regime} & 5 Limb Position   & 16 Limb Position  & 3 Forearm Orientation \\ 
 &  & & Mean$\pm$SD (Min, Max) & Mean$\pm$SD (Min, Max) & Mean$\pm$SD (Min, Max)\\ \hline

 
 
\multirow{15}{*}{TD} & \multirow{3}{*}{LDA} & \textit{Intra-Position} & 94.5$\pm$1.2 (93.1, 96) & 86.9$\pm$1.9 (83.7, 90.2) & 96.1$\pm$1.4 (94.6, 97.3)\\
& & \textit{Inter-Position} & 80.2$\pm$7.1 (67.7, 92) & 75.4$\pm$6.6 (58.2, 89.4) & 36.8$\pm$8.6 (27.8, 47.4)\\
& & \textit{Single-Position} & 83.1$\pm$2.2 (80.6, 86.6) & 76.1$\pm$2.9 (70.9, 80.1) & 56.6$\pm$1.1 (55.5, 57.6) \\\cline{2-6}
& \multirow{3}{*}{QDA} & \textit{Intra-Position} &  94.3$\pm$0.7 (93.6, 95.1) & 85.2$\pm$1.7 (82.4, 88.8) & 94.2$\pm$1.8 (92.8, 96.2) \\
& & \textit{Inter-Position} & 81.1$\pm$7 (69.7, 91.8) & 71$\pm$7.9 (51.3, 86.5) & 28.1$\pm$4.9 (20.8, 35) \\
& & \textit{Single-Position} & 83.8$\pm$1.3 (81.8, 85.1) & 71.9$\pm$1.7 (68, 74.3) & 50.1$\pm$0.7 (49.5, 50.9)\\\cline{2-6}
& \multirow{3}{*}{\textit{k}NN} & \textit{Intra-Position} & 94$\pm$1.1 (92.2, 94.9) & 62.9$\pm$1.9 (60.4, 66.5) & 86.1$\pm$3.8 (83.5, 90.4) \\
& & \textit{Inter-Position} & 84.2$\pm$4.4 (76.2, 91.5) & 52.7$\pm$5.4 (41.6, 64.7) & 35$\pm$7.8 (27.9, 45.9)\\
& & \textit{Single-Position} & 86.1$\pm$1 (85.4, 87.7) & 53.4$\pm$2 (50.5, 56.2) & 52$\pm$1.7 (50.6, 53.9)\\\cline{2-6}
& \multirow{3}{*}{RF} & \textit{Intra-Position} & 94$\pm$0.8 (92.8, 94.9) & 85.8$\pm$2.2 (81.9, 89) & 94$\pm$1.9 (92.3, 96) \\
& & \textit{Inter-Position} & 83.3$\pm$5.2 (74.3, 90.9) & 74$\pm$6.6 (53.9, 88.2) & 38.5$\pm$6.7 (29.5, 45) \\
& & \textit{Single-Position} & 85.4$\pm$1.2 (84, 87.2) & 74.8$\pm$2.5 (71.2, 78.6) & 56.6$\pm$2 (55.5, 58.9) \\\cline{2-6}
& \multirow{3}{*}{SVM} & \textit{Intra-Position} & 95.2$\pm$0.9 (93.7, 96.1) & 85.9$\pm$1.8 (83, 88.8) & 92.3$\pm$1.7 (90.7, 94.1) \\
& & \textit{Inter-Position} & 86.5$\pm$4.7 (77.5, 93.8) & 74.2$\pm$6.4 (57.2, 86.4) & 36.1$\pm$8.8 (25.7, 47.6)
\\
& & \textit{Single-Position} & 88.3$\pm$0.8 (86.9, 89.1) & 74.9$\pm$2.6 (70.3, 78.4) & 54.8$\pm$2.2 (53.1, 57.3)\\ \hline

 
\multirow{15}{*}{LSF4} & \multirow{3}{*}{LDA} & \textit{Intra-Position} &95.9$\pm$0.7 (95.2, 96.9) & 90.5$\pm$1.7 (87.5, 93.4) & 96.9$\pm$1.6 (95.1, 98.2) \\
& & \textit{Inter-Position} &84.2$\pm$6.4 (73.1, 94.6) & 79.5$\pm$6.9 (58.1, 91.8) & 31.9$\pm$6.7 (25.3, 41.9) \\
& & \textit{Single-Position} & 86.5$\pm$1.3 (85.2, 88.5) & 80.2$\pm$2.6 (75.7, 83) & 53.6$\pm$1 (52.5, 54.1) \\\cline{2-6}
& \multirow{3}{*}{QDA} & \textit{Intra-Position} & 94.9$\pm$0.7 (94.1, 95.8) & 87.8$\pm$2.2 (84.5, 91.6) & 95.6$\pm$1.6 (94.1, 97.2)  \\
& & \textit{Inter-Position} & 84.7$\pm$5.6 (76.4, 93.6) & 75.7$\pm$7.3 (55.8, 90.6) & 28$\pm$5.5 (20.2, 35.1) \\
& & \textit{Single-Position} & 86.8$\pm$0.9 (85.5, 88) & 76.5$\pm$1.4 (74.1, 78.7) & 50.5$\pm$1.2 (49.8, 51.9)\\\cline{2-6}
& \multirow{3}{*}{\textit{k}NN} & \textit{Intra-Position} & 89.7$\pm$1.5 (87.8, 91.6) & 82.9$\pm$2.4 (78.3, 86.8) & 91.7$\pm$1.1 (90.8, 92.9) \\
& & \textit{Inter-Position} & 78.6$\pm$4.8 (69.5, 85.8) & 71.3$\pm$6.9 (53.3, 84.5) & 46.6$\pm$7.6 (36.5, 55.8)\\
& & \textit{Single-Position} & 80.8$\pm$1.1 (79, 82.1) & 72$\pm$2.2 (67.9, 74.9) & 61.6$\pm$1.5 (60.1, 63.1)\\\cline{2-6}
& \multirow{3}{*}{RF} & \textit{Intra-Position} & 93.6$\pm$0.8 (92.4, 94.7) & 84.8$\pm$2.2 (81, 87.8) & 94$\pm$2.5 (91.8, 96.7) \\
& & \textit{Inter-Position} & 82.3$\pm$5.3 (73.2, 89.7) & 73$\pm$6.7 (53.1, 86.3) & 37.7$\pm$6.1 (30, 44.6) \\
& & \textit{Single-Position} & 84.6$\pm$1.2 (83.2, 86.4) & 73.8$\pm$2.6 (69.2, 77.4) & 56.2$\pm$1.6 (55, 58.1) \\\cline{2-6}
& \multirow{3}{*}{SVM} & \textit{Intra-Position} & 93.3$\pm$0.8 (92.4, 94.4) & 87.5$\pm$2.1 (83.4, 90.9) & 91.8$\pm$1.4 (90.9, 93.3) \\
& & \textit{Inter-Position} & 82.7$\pm$5.5 (73.4, 90.9) & 76.1$\pm$6.6 (57.8, 89.3) & 47.6$\pm$7 (37.8, 56.2)\\
& & \textit{Single-Position} & 84.8$\pm$0.8 (83.7, 85.6) & 76.8$\pm$2.3 (72.9, 80) & 62.3$\pm$1 (61.2, 63.2)\\ \hline
 
\multirow{15}{*}{LSF9} & \multirow{3}{*}{LDA} & \textit{Intra-Position} & 96.8$\pm$0.6 (96, 97.4) & 90.6$\pm$1.7 (87.7, 93.6) & 97.4$\pm$1.2 (96, 98.1)\\
& & \textit{Inter-Position} & 86$\pm$6 (75.9, 95.6) & 78.9$\pm$7.1 (58, 92.3) & 30$\pm$7.1 (23.8, 41)\\
& & \textit{Single-Position} & 88.1$\pm$1.3 (86.4, 89.9) & 79.7$\pm$2.4 (75.7, 82.5) & 52.5$\pm$2.3 (49.9, 54.5) \\\cline{2-6}
& \multirow{3}{*}{QDA} & \textit{Intra-Position} & 93.8$\pm$0.7 (93.1, 94.6) & 85.2$\pm$2.4 (81.3, 89.5) & 92.6$\pm$2.8 (90, 95.5) \\
& & \textit{Inter-Position} & 81.7$\pm$6.5 (70.7, 92.1) & 71.7$\pm$8 (49.5, 87.2) & 26.6$\pm$4.1 (20.4, 31.4) \\
& & \textit{Single-Position} & 84.1$\pm$1 (82.9, 85.5) & 72.5$\pm$1.3 (70.6, 74.7) & 48.6$\pm$1.2 (47.2, 49.4)\\\cline{2-6}
& \multirow{3}{*}{\textit{k}NN} & \textit{Intra-Position} & 94.4$\pm$0.6 (93.4, 94.9) & 60$\pm$2.1 (57.8, 63.5) & 93.5$\pm$1.4 (92.4, 95) \\
& & \textit{Inter-Position} & 85.2$\pm$4.1 (77.4, 91) & 51$\pm$4.6 (41.1, 60.6) & 45.7$\pm$7.7 (36, 54.6)\\
& & \textit{Single-Position} &87$\pm$0.8 (86, 88.2) & 51.5$\pm$1.7 (49, 53.8) & 61.6$\pm$1.7 (59.8, 63) \\\cline{2-6}
& \multirow{3}{*}{RF} & \textit{Intra-Position} & 93.7$\pm$0.7 (92.7, 94.4) & 85$\pm$2.3 (81.2, 88.9) & 93.7$\pm$2.3 (91.4, 96) \\
& & \textit{Inter-Position} & 82.5$\pm$5.1 (73.7, 90.2) & 72.5$\pm$6.9 (50.9, 87.4) & 37.5$\pm$5.1 (30, 41.8) \\
& & \textit{Single-Position} & 84.6$\pm$1.3 (83.2, 86.7) & 73.3$\pm$2.8 (68.9, 77.4) & 55.2$\pm$1.3 (53.9, 56.5) \\\cline{2-6}
& \multirow{3}{*}{SVM} & \textit{Intra-Position} & 95.6$\pm$0.7 (94.5, 96.3) & 87.8$\pm$1.9 (84, 90.6) & 94.5$\pm$1.6 (93.2, 96.2) \\
& & \textit{Inter-Position} & 87.5$\pm$4.3 (79.2, 93.9) & 77$\pm$6.3 (60.2, 88.8) & 45.8$\pm$7.4 (35.5, 54.6)\\
& & \textit{Single-Position} & 89.1$\pm$0.8 (87.9, 89.9) & 77.7$\pm$2.7 (72.9, 80.9) & 62$\pm$1.2 (60.8, 63.1)\\ \hline

 
\multirow{15}{*}{TDPSD} & \multirow{3}{*}{LDA} & \textit{Intra-Position} &94.8$\pm$0.5 (94.1, 95.5) & 90.1$\pm$1.9 (87.6, 93.5) & 96$\pm$1.4 (94.6, 97.3) \\
& & \textit{Inter-Position} & 82.6$\pm$6.8 (68, 93.1) & 78.8$\pm$7 (57.7, 91.9) & 38.8$\pm$7.5 (30.7, 51.1)\\
& & \textit{Single-Position} & 85.1$\pm$1.7 (82.7, 87.3) & 79.5$\pm$2.8 (74.5, 82.8) & 57.9$\pm$1 (56.7, 58.8) \\\cline{2-6}
& \multirow{3}{*}{QDA} & \textit{Intra-Position} &  93.1$\pm$0.9 (92.2, 94.4) & 87.3$\pm$2 (83.6, 90.8) & 93.7$\pm$1.5 (92.4, 95.3) \\
& & \textit{Inter-Position} & 80.3$\pm$6.3 (69.1, 89.4) & 74.7$\pm$7.1 (58, 90) & 32$\pm$6.5 (22.8, 39) \\
& & \textit{Single-Position} & 82.9$\pm$1.8 (80.8, 84.8) & 75.5$\pm$2.7 (71.5, 79.6) & 52.6$\pm$1.8 (50.6, 54.2)\\\cline{2-6}
& \multirow{3}{*}{\textit{k}NN} & \textit{Intra-Position} & 84.5$\pm$1.8 (82.3, 86.7) & 53.3$\pm$1.9 (50.8, 56.8) & 77.6$\pm$5.8 (72.8, 84.1) \\
& & \textit{Inter-Position} & 69.4$\pm$6.6 (58.9, 79.8) & 47.1$\pm$3.3 (39.6, 56.1) & 30.2$\pm$4.9 (24.1, 35.5)\\
& & \textit{Single-Position} &72.4$\pm$1.4 (70.9, 74.2) & 47.4$\pm$0.8 (46.3, 48.8) & 46$\pm$2.1 (43.7, 47.8) \\\cline{2-6}
& \multirow{3}{*}{RF} & \textit{Intra-Position} & 93.2$\pm$0.8 (91.9, 93.8) & 84.6$\pm$2.3 (80.7, 88.1) & 93.7$\pm$2.6 (91.4, 96.5) \\
& & \textit{Inter-Position} & 81.2$\pm$5.6 (72, 90.1) & 73$\pm$6.2 (55.3, 85.8) & 38.5$\pm$5.7 (30.7, 43.3) \\
& & \textit{Single-Position} & 83.6$\pm$1.4 (82.1, 85.7) & 73.7$\pm$2.3 (70, 77.1) & 56.7$\pm$1.7 (55.6, 58.6) \\\cline{2-6}
& \multirow{3}{*}{SVM} & \textit{Intra-Position} & 89.9$\pm$1.5 (87.7, 91.6) & 80.6$\pm$2 (77.9, 84.5) & 87.9$\pm$2.6 (85.7, 90.7) \\
& & \textit{Inter-Position} & 74.4$\pm$7.4 (62.3, 85.5) & 69.4$\pm$6 (54.9, 83.8) & 35.8$\pm$6.6 (26.6, 42.9)\\
& & \textit{Single-Position} & 77.5$\pm$1.8 (75.2, 79.5) & 70.1$\pm$2 (66.2, 73) & 53.1$\pm$3.1 (51, 56.7) \\ \hline
 
\multirow{15}{*}{TSTD} & \multirow{3}{*}{LDA} & \textit{Intra-Position} & 96.9$\pm$0.6 (96.1, 97.7) & 91.2$\pm$1.8 (88.7, 94.6) & 97$\pm$1.1 (95.9, 97.9)\\
& & \textit{Inter-Position} & 86.3$\pm$5.9 (75.9, 95.6) & 79.9$\pm$7 (57.1, 92.5) & 38.2$\pm$7.7 (31.1, 50.4)\\
& & \textit{Single-Position} &  88.4$\pm$0.9 (87.3, 89.7) & 80.6$\pm$2.6 (76.1, 83.6) & 57.8$\pm$1.9 (55.7, 59.4)\\\cline{2-6}
& \multirow{3}{*}{QDA} & \textit{Intra-Position} &  94.5$\pm$1 (93.3, 95.8) & 87.3$\pm$2.3 (83.4, 91.7) & 93.8$\pm$1.7 (92.1, 95.6) \\
& & \textit{Inter-Position} & 84.5$\pm$5.5 (75.4, 92.5) & 74.6$\pm$7.2 (54.3, 89.6) & 39.2$\pm$6.6 (30.9, 46.3) \\
& & \textit{Single-Position} & 86.5$\pm$0.8 (85.7, 87.5) & 75.4$\pm$1.8 (71.9, 78.1) & 57.4$\pm$1.9 (55.3, 59.2)\\\cline{2-6}
& \multirow{3}{*}{\textit{k}NN} & \textit{Intra-Position} & 92.7$\pm$1 (91.2, 93.8) & 57.2$\pm$1.9 (54.9, 60.3) & 93.4$\pm$1.3 (92.4, 94.9) \\
& & \textit{Inter-Position} & 82.4$\pm$4.7 (73.5, 88.9) & 48.4$\pm$4.5 (38.5, 57.7) & 45.6$\pm$7.7 (36, 54.5)\\
& & \textit{Single-Position} &84.5$\pm$1.1 (82.7, 85.8) & 48.9$\pm$1.7 (46.5, 51.2) & 61.6$\pm$1.7 (59.7, 62.9) \\\cline{2-6}
& \multirow{3}{*}{RF} & \textit{Intra-Position} & 94.3$\pm$0.8 (93, 95) & 86.1$\pm$2.1 (82.8, 89.2) & 93.2$\pm$2.4 (91.5, 95.9) \\
& & \textit{Inter-Position} & 83.3$\pm$5.4 (73.9, 91.5) & 74.1$\pm$6.6 (56, 87.8) & 41.6$\pm$7 (33.1, 48.3) \\
& & \textit{Single-Position} & 85.4$\pm$1.2 (84, 87.2) & 74.8$\pm$2.4 (71.3, 78.5) & 58.3$\pm$0.9 (57.2, 58.9) \\\cline{2-6}
& \multirow{3}{*}{SVM} & \textit{Intra-Position} & 94.9$\pm$0.6 (93.9, 95.3) & 86.7$\pm$2.1 (83.5, 90.1) & 94.4$\pm$1.4 (93.2, 95.9) \\
& & \textit{Inter-Position} &85.6$\pm$5.1 (76.6, 92.7) & 75.1$\pm$6.5 (59.4, 88.6) & 45.8$\pm$7.4 (35.6, 54.8) \\
& & \textit{Single-Position} &87.4$\pm$1 (86, 88.7) & 75.9$\pm$2.6 (71.6, 79.3) & 62$\pm$1.2 (60.7, 63.1) \\ 


 \bottomrule
\end{tabular}}
\caption{Mean and Minimum accuracy of Intra-Position, Inter-Position and Single-Position testing regimes demonstrating degradation in the presence of the limb-position effect.}\label{table:LPabcSUP}
\end{center}
\end{table}


% TD table
\begin{table}[H]
\begin{center}
\resizebox{440pt}{335pt}{
\begin{tabular}{|c|c|c|c|c|c|}
\hline
\multirow{2}{*}{Feature Set} & \multirow{2}{*}{Classifier} & \multirow{2}{*}{Test Regime} & 7 Intensity   & 3 Intensity  & 3 Intensity \\ 
 &  & & Mean$\pm$SD (Min, Max) & Mean$\pm$SD (Min, Max) & Mean$\pm$SD (Min, Max)\\ \hline
 
\multirow{15}{*}{TD} & \multirow{3}{*}{LDA} & \textit{Intra-Level} & 94$\pm$5.8 (83, 99.2) & 92.7$\pm$2.9 (89.5, 95.2) & 96.1$\pm$2 (93.8, 97.8) \\
 &  & \textit{Inter-Level} & 67.9$\pm$26 (19.7, 99) & 67.2$\pm$19.2 (36.7, 90.2) & 71.4$\pm$11.9 (55.5, 81.5) \\
 &  & \textit{Single-Level} & 71.7$\pm$6.6 (61.2, 79.3) & 75.7$\pm$6.4 (68.4, 79.9) & 79.6$\pm$5.7 (76, 86.2) \\\cline{2-6}
 & \multirow{3}{*}{QDA} & \textit{Intra-Level} & 90.6$\pm$6.2 (80.3, 96.4) & 90.1$\pm$3.1 (87.1, 93.3) & 94.1$\pm$1.3 (93, 95.5) \\
 &  & \textit{Inter-Level} & 73.2$\pm$15.8 (41.1, 95.3) & 71.6$\pm$9.9 (59.6, 84) & 65.9$\pm$17.7 (40.2, 88) \\
 &  & \textit{Single-Level} & 75.7$\pm$7.7 (61.2, 83) & 77.8$\pm$4.5 (72.7, 81.3) & 75.3$\pm$10.1 (63.7, 81.1) \\\cline{2-6}
 & \multirow{3}{*}{\textit{k}NN} & \textit{Intra-Level} & 90.4$\pm$10 (71.8, 98.9) & 88.4$\pm$7.8 (79.9, 95.2) & 87.1$\pm$6.4 (82.4, 94.4) \\
 &  & \textit{Inter-Level} & 65.9$\pm$24.6 (19.5, 98) & 64$\pm$17.1 (36.3, 83.6) & 54.1$\pm$10.7 (38, 63.8) \\
 &  & \textit{Single-Level} & 69.4$\pm$6.2 (60.9, 76.7) & 72.1$\pm$3.8 (68.7, 76.2) & 65.1$\pm$3.6 (62.7, 69.2) \\\cline{2-6}
 & \multirow{3}{*}{RF} & \textit{Intra-Level} & 93.3$\pm$6.6 (80.3, 98.9) & 90.8$\pm$3.7 (88, 95) & 93.8$\pm$3.3 (90.7, 97.2) \\
 &  & \textit{Inter-Level} & 59.5$\pm$24.9 (17.5, 96.8) & 54.1$\pm$16.4 (29.6, 74.9) & 58$\pm$13.5 (38.5, 72.3) \\
 &  & \textit{Single-Level} & 64.2$\pm$7.2 (51.5, 71.3) & 66.7$\pm$4.6 (63.8, 71.9) & 69.3$\pm$6.7 (65.1, 77) \\\cline{2-6}
 & \multirow{3}{*}{SVM} & \textit{Intra-Level} & 94.1$\pm$6.3 (81.6, 99.2) & 93.4$\pm$3.2 (90.3, 96.7) & 92.8$\pm$1.8 (91.7, 94.9) \\
 &  & \textit{Inter-Level} & 67.2$\pm$25.1 (19.3, 98.4) & 65.7$\pm$17.6 (36.7, 85.8) & 59.4$\pm$12 (40.5, 71.2) \\
 &  & \textit{Single-Level} & 71$\pm$6.1 (63, 78.5) & 75$\pm$4.3 (70.2, 78.7) & 70.6$\pm$6 (64.1, 76) \\\hline

\multirow{15}{*}{LSF4} & \multirow{3}{*}{LDA} & \textit{Intra-Level} &94.8$\pm$5.1 (84.8, 99.2) & 94.4$\pm$3.1 (91.5, 97.7) & 97.3$\pm$1.1 (96.1, 98.4) \\
 &  & \textit{Inter-Level} & 71.2$\pm$22.6 (25.1, 98.8) & 69.4$\pm$14.8 (50.8, 86.5) & 75.4$\pm$13.4 (54.7, 87.6) \\
 &  & \textit{Single-Level} & 74.6$\pm$6.3 (63.7, 82) & 77.7$\pm$4.3 (73.4, 82) & 82.7$\pm$5.8 (77.2, 88.8) \\\cline{2-6}
 & \multirow{3}{*}{QDA} & \textit{Intra-Level} & 93.2$\pm$6 (82.1, 98.6) & 92.3$\pm$3.5 (88.9, 95.8) & 94.9$\pm$0.8 (94, 95.5) \\
 &  & \textit{Inter-Level} & 71.5$\pm$19.3 (28.3, 96.4) & 68.5$\pm$12.7 (51.3, 85) & 64.3$\pm$18.8 (36, 87.2) \\
 &  & \textit{Single-Level} & 74.6$\pm$6.9 (61.6, 80.9) & 76.4$\pm$3.2 (72.9, 79) & 74.5$\pm$11.2 (61.6, 81.7) \\\cline{2-6}
 & \multirow{3}{*}{\textit{k}NN} & \textit{Intra-Level} & 89$\pm$5.2 (78.4, 92.9) & 85.8$\pm$3.8 (82.6, 90.1) & 90.4$\pm$2.1 (88.1, 92.3) \\
 &  & \textit{Inter-Level} & 59.8$\pm$20.5 (26.5, 90.8) & 55.8$\pm$13.7 (40.9, 72.3) & 58.5$\pm$10 (44.9, 66.2) \\
 &  & \textit{Single-Level} & 64$\pm$8.4 (47.7, 71.2) & 65.8$\pm$5.8 (59.3, 70.4) & 69.1$\pm$3.8 (66.9, 73.5) \\\cline{2-6}
 & \multirow{3}{*}{RF} & \textit{Intra-Level} & 93.2$\pm$6.4 (80.8, 99) & 90.3$\pm$4 (87.1, 94.8) & 93.5$\pm$3.3 (90.1, 96.6) \\
 &  & \textit{Inter-Level} & 59.8$\pm$24.6 (18.4, 96.3) & 53.4$\pm$15.5 (29.4, 71.3) & 58.5$\pm$14.1 (38.7, 73.6) \\
 &  & \textit{Single-Level} & 64.4$\pm$8.2 (49.4, 72.3) & 65.8$\pm$4.7 (63, 71.2) & 69.7$\pm$5 (65.9, 75.4) \\\cline{2-6}
 & \multirow{3}{*}{SVM} & \textit{Intra-Level} & 92$\pm$5.6 (81.2, 96.6) & 89.6$\pm$3.9 (86, 93.8) & 91.2$\pm$1.5 (89.9, 92.8) \\
 &  & \textit{Inter-Level} & 63$\pm$21 (26.7, 94.1) & 59.5$\pm$14.5 (42.8, 76.7) & 60.2$\pm$10 (44.4, 70.6) \\
 &  & \textit{Single-Level} & 67.2$\pm$8 (52, 75) & 69.6$\pm$6.1 (62.9, 74.7) & 70.5$\pm$3.8 (66.5, 74.2) \\\hline
 
 \multirow{15}{*}{LSF9} & \multirow{3}{*}{LDA} & \textit{Intra-Level} &95.2$\pm$4.7 (86, 99.4) & 94.4$\pm$3 (91.4, 97.4) & 97.6$\pm$0.8 (96.7, 98.1) \\
 &  & \textit{Inter-Level} & 64.4$\pm$27.8 (17.7, 98.5) & 62.2$\pm$17.6 (40.5, 83.4) & 70.4$\pm$19.5 (35.9, 88.2) \\
 &  & \textit{Single-Level} & 68.8$\pm$11.8 (46.2, 80.2) & 73$\pm$7.4 (64.7, 79) & 79.5$\pm$9.4 (68.9, 87.1) \\\cline{2-6}
 &  \multirow{3}{*}{QDA}  & \textit{Intra-Level} & 90.8$\pm$6.6 (78.9, 96.7) & 89.8$\pm$4 (85.8, 93.8) & 92.1$\pm$1 (91.1, 92.9) \\
 &  & \textit{Inter-Level} & 69.5$\pm$18 (29.7, 95.1) & 65.5$\pm$11.4 (49.5, 81.6) & 61.7$\pm$19.4 (36, 86.3) \\
 &  & \textit{Single-Level} & 72.6$\pm$7.4 (58.5, 79.8) & 73.6$\pm$3.4 (69.8, 76.1) & 71.8$\pm$11.2 (58.9, 78.8) \\\cline{2-6}
 & \multirow{3}{*}{\textit{k}NN} & \textit{Intra-Level} & 93.4$\pm$6.6 (80.5, 98.7) & 91.6$\pm$4.9 (86.7, 96.6) & 92.7$\pm$2.8 (89.7, 95.4) \\
 &  & \textit{Inter-Level} & 66.5$\pm$23.3 (22.8, 98.1) & 63.1$\pm$16.1 (41, 83.5) & 60.2$\pm$10.5 (45.2, 68) \\
 &  & \textit{Single-Level} & 70.3$\pm$6.9 (58.5, 78.1) & 72.6$\pm$4.8 (68.2, 77.7) & 71$\pm$3.8 (68.6, 75.4) \\\cline{2-6}
 & \multirow{3}{*}{RF} & \textit{Intra-Level} & 92.9$\pm$6.8 (79.3, 98.7) & 90.7$\pm$3.4 (88.3, 94.5) & 93.5$\pm$3 (90.4, 96.3) \\
 &  & \textit{Inter-Level} & 59.6$\pm$24.8 (17.6, 96.6) & 53.5$\pm$15.5 (31.2, 72.2) & 58.3$\pm$13.6 (37.8, 74.5) \\
 &  & \textit{Single-Level} & 64.1$\pm$8.1 (49.7, 72.7) & 66.2$\pm$4.2 (63.7, 71.1) & 70.4$\pm$5.5 (67.1, 76.8) \\\cline{2-6}
 & \multirow{3}{*}{SVM} & \textit{Intra-Level} & 93.9$\pm$6 (82, 98.8) & 93.2$\pm$3.5 (89.7, 96.6) & 94$\pm$2.2 (91.8, 96.1) \\
 &  & \textit{Inter-Level} & 67.7$\pm$23 (22, 98.4) & 66.6$\pm$15.4 (44.1, 85.8) & 62.8$\pm$11.3 (45.1, 73.3) \\
 &  & \textit{Single-Level} & 71.5$\pm$6.7 (61.1, 79.8) & 75.5$\pm$3.6 (73.2, 79.6) & 73.2$\pm$4.7 (68.7, 78) \\\hline
 

\multirow{15}{*}{TDPSD} & \multirow{3}{*}{LDA} & \textit{Intra-Level} &93.8$\pm$5.6 (82.6, 98.9) & 93.4$\pm$2.9 (91.1, 96.7) & 95.7$\pm$1.4 (94.2, 96.9) \\
 &  & \textit{Inter-Level} & 73.9$\pm$19.1 (31.7, 98) & 74.5$\pm$11.8 (57.6, 88.2) & 69.1$\pm$13.1 (51.7, 80.8) \\
 &  & \textit{Single-Level} & 76.7$\pm$6.4 (63.6, 82.4) & 80.8$\pm$3.1 (78.2, 84.3) & 78$\pm$5.3 (73.8, 83.9) \\\cline{2-6}
 &  \multirow{3}{*}{QDA}  & \textit{Intra-Level} & 92.4$\pm$6.8 (79.7, 98.3) & 90.4$\pm$3.9 (86.8, 94.6) & 93.3$\pm$1.8 (91.5, 95) \\
 &  & \textit{Inter-Level} & 67.2$\pm$24.4 (18, 96.9) & 64.3$\pm$20.1 (31.8, 85.6) & 56.6$\pm$12.9 (38.1, 68.3) \\
 &  & \textit{Single-Level} & 70.8$\pm$6.6 (61.3, 78.6) & 73$\pm$5.8 (66.4, 77.5) & 68.9$\pm$5.7 (64.1, 75.2) \\\cline{2-6}
 & \multirow{3}{*}{\textit{k}NN} & \textit{Intra-Level} & 84.5$\pm$8.8 (69, 93.8) & 82$\pm$6.9 (74.3, 87.6) & 78.9$\pm$7.7 (73.2, 87.7) \\
 &  & \textit{Inter-Level} & 65.2$\pm$17.5 (27.7, 89.8) & 61.2$\pm$11.9 (44, 73.8) & 42.4$\pm$10 (27.3, 51.7) \\
 &  & \textit{Single-Level} & 68$\pm$7.1 (54.5, 74.1) & 68.2$\pm$4.4 (63.6, 72.4) & 54.5$\pm$3.4 (52.4, 58.5) \\\cline{2-6}
 & \multirow{3}{*}{RF} & \textit{Intra-Level} & 93.2$\pm$6.1 (81.8, 98.8) & 90.5$\pm$3.5 (87.5, 94.4) & 92.7$\pm$3.4 (89.3, 96) \\
 &  & \textit{Inter-Level} & 61$\pm$24.4 (17.6, 96.7) & 54.9$\pm$16 (30.3, 74.1) & 57.1$\pm$14.1 (36.1, 73.2) \\
 &  & \textit{Single-Level} & 65.5$\pm$7.6 (51.9, 72.8) & 66.8$\pm$3.9 (64.1, 71.2) & 69.1$\pm$6.4 (64.9, 76.4) \\\cline{2-6}
 & \multirow{3}{*}{SVM} & \textit{Intra-Level} & 89.5$\pm$6.8 (77, 96.1) & 87.8$\pm$4.7 (82.5, 91.5) & 88.3$\pm$3.3 (85.6, 91.9) \\
 &  & \textit{Inter-Level} & 67.1$\pm$19.8 (25.1, 93.8) & 63.3$\pm$13.6 (42, 77.8) & 50.1$\pm$12.2 (31, 61.2) \\
 &  & \textit{Single-Level} & 70.3$\pm$6.2 (58.7, 76.7) & 71.4$\pm$3.4 (69.5, 75.4) & 62.8$\pm$5.1 (58, 68.2) \\\hline


\multirow{15}{*}{TSTD} & \multirow{3}{*}{LDA} & \textit{Intra-Level} &95$\pm$5 (85.1, 99.2) &  94.1$\pm$3.4 (91.1, 97.7) & 96.9$\pm$1.1 (95.7, 97.7) \\
 &  & \textit{Inter-Level} & 71.2$\pm$23.1 (25.7, 98.9) & 68.4$\pm$15.8 (49.6, 87.8) & 69$\pm$17.4 (40.4, 84.7) \\
 &    & \textit{Single-Level} & 74.6$\pm$7.9 (59.3, 82.5) & 77$\pm$6 (70.9, 82.9) & 78.3$\pm$8.6 (69.3, 86.6) \\\cline{2-6}
 & \multirow{3}{*}{QDA} & \textit{Intra-Level} & 93.2$\pm$6.7 (80.4, 99) & 91.5$\pm$3.7 (88, 95.3) & 93.1$\pm$1.7 (91.1, 94.4) \\
 &  & \textit{Inter-Level} & 69.8$\pm$20.2 (26.9, 96.7) & 65.7$\pm$13.6 (46.6, 82.6) & 55.8$\pm$13.2 (38, 71.1) \\
 &  & \textit{Single-Level} & 73.2$\pm$5.6 (62.6, 78.5) & 74.3$\pm$2.4 (72.4, 77) & 68.2$\pm$6.9 (61.1, 74.9) \\\cline{2-6}
 & \multirow{3}{*}{\textit{k}NN}   & \textit{Intra-Level} & 90.1$\pm$5.3 (79.6, 94.3) & 89.2$\pm$3.4 (86, 92.8) & 92.6$\pm$3.1 (89.3, 95.4) \\
 &  & \textit{Inter-Level} & 64.5$\pm$20.3 (27.7, 92.6) & 60.6$\pm$14.6 (43.6, 78.3) & 60$\pm$10.5 (45, 67.9) \\
 &  & \textit{Single-Level} & 68.2$\pm$8.5 (51.6, 75.5) & 70.1$\pm$6.2 (63.2, 75.1) & 70.9$\pm$3.8 (68.5, 75.3) \\\cline{2-6}
 & \multirow{3}{*}{RF} & \textit{Intra-Level} & 93.4$\pm$6.3 (81.2, 98.7) & 91.5$\pm$3.7 (88.8, 95.7) & 92.6$\pm$3.5 (89.6, 96.4) \\
 &  & \textit{Inter-Level} & 60.3$\pm$24.5 (19.5, 97.1) & 55.1$\pm$16.9 (31.2, 76.9) & 56.3$\pm$13 (37.2, 71.8) \\
 &  & \textit{Single-Level} & 65.1$\pm$8 (50.3, 73.4) & 67.4$\pm$4 (65, 72.1) & 67.6$\pm$5.8 (63.5, 74.3) \\\cline{2-6}
 & \multirow{3}{*}{SVM} & \textit{Intra-Level} & 91.8$\pm$5.3 (81.6, 96.1) & 91$\pm$2.9 (88.2, 94) & 93.8$\pm$2.4 (91.3, 96.1) \\
 &  & \textit{Inter-Level} & 66.3$\pm$20.4 (28.4, 94.1) & 62.7$\pm$13.7 (46.8, 77.8) & 62.7$\pm$11.1 (45.1, 72.9) \\
 &  & \textit{Single-Level} & 69.9$\pm$8.1 (54.2, 77.8) & 72.1$\pm$5.2 (66.7, 77) & 73.1$\pm$4.5 (68.8, 77.8) \\


 \bottomrule
\end{tabular}}
\caption{Mean and Minimum accuracy of Intra-Level, Inter-Level and Single-Level testing regimes demonstrating degradation in the presence of the contraction-intensity effect.}\label{table:CIabcSUP}
\end{center}
\end{table}


% Combined Table
%\begin{table}[h!]
%\begin{center}
%\resizebox{440}{!}{
%\begin{tabular}{|c|c|c|c|c|c|}
%\hline
%\multirow{2}{*}{Feature Set} & \multirow{2}{*}{Classifier} & \multirow{2}{*}{Test Regime} & 5 Limb Position   & 16 Limb Position  & 3 Forearm Orientation \\ 
% &  & & MEAN$\pm$SD (MIN, MAX) & MEAN$\pm$SD (MIN, MAX) & MEAN$\pm$SD (MIN, MAX)\\ \hline


%\multirow{15}{*}{TD} & \multirow{3}{*}{LDA} & x vs. x & 94.5$\pm$1.2 (93.1, 96) & 86.9$\pm$1.9 (83.7, 90.2) & 95.2$\pm$1 (94.4, 96.3)\\
%& & x vs. y & 80.2$\pm$7.1 (67.7, 92) & 75.4$\pm$6.6 (58.2, 89.4) & 36.8$\pm$8.6 (27.8, 47.4)\\
%& & x vs. all & 83.1$\pm$2.2 (80.6, 86.6) & 76.1$\pm$2.9 (70.9, 80.1) & 77.3$\pm$1 (76.5, 78.4) \\\cline{2-6}
%& \multirow{3}{*}{QDA} & x vs. x & 94.3$\pm$0.7 (93.6, 95.1) & 85.2$\pm$1.7 (82.4, 88.8) & 94.1$\pm$1.2 (93.1, 95.4)  \\
%& & x vs. y & 81.1$\pm$7 (69.7, 91.8) & 71$\pm$7.9 (51.3, 86.5) & 28.1$\pm$4.9 (20.8, 35) \\
%& & x vs. all & 83.8$\pm$1.3 (81.8, 85.1) & 71.9$\pm$1.7 (68, 74.3) & 73.6$\pm$1 (72.6, 74.6)\\\cline{2-6}
%& \multirow{3}{*}{\textit{k}NN} & x vs. x & 94$\pm$1.1 (92.2, 94.9) & 62.9$\pm$1.9 (60.4, 66.5) & 82.5$\pm$2.3 (80.4, 84.9) \\
%& & x vs. y &84.2$\pm$4.4 (76.2, 91.5) & 52.7$\pm$5.4 (41.6, 64.7) & 35$\pm$7.8 (27.9, 45.9) \\
%& & x vs. all &  86.1$\pm$1 (85.4, 87.7) & 53.4$\pm$2 (50.5, 56.2) & 64.4$\pm$1.4 (63.2, 65.9)\\\cline{2-6}
%& \multirow{3}{*}{RF} & x vs. x & 94.1$\pm$0.8 (92.8, 94.8) & 85.8$\pm$2.1 (81.7, 88.8) & 93.5$\pm$1.3 (92.5, 94.9) \\
%& & x vs. y &83.5$\pm$5.2 (74.4, 91.3) & 74$\pm$6.6 (53.7, 87.8) & 38.7$\pm$5.9 (30.4, 44.2)  \\
%& & x vs. all & 85.5$\pm$1.1 (84.1, 87) & 74.7$\pm$2.5 (70.6, 78.1) & 76$\pm$1 (75.2, 77.1) \\\cline{2-6}
%& \multirow{3}{*}{SVM} & x vs. x & 95.2$\pm$0.9 (93.7, 96.1) & 85.9$\pm$1.8 (83, 88.8) & 90.4$\pm$1.6 (88.8, 92) \\
%& & x vs. y & 86.5$\pm$4.7 (77.5, 93.8) & 74.2$\pm$6.4 (57.2, 86.4) & 36.1$\pm$8.8 (25.7, 47.6) \\
%& & x vs. all & 88.3$\pm$0.8 (86.9, 89.1) & 74.9$\pm$2.6 (70.3, 78.4) & 71$\pm$1.4 (70, 72.7) \\ \hline


%\multirow{15}{*}{LSF} & \multirow{3}{*}{LDA} & x vs. x & 95.9$\pm$0.7 (95.2, 96.9) & 90.5$\pm$1.7 (87.5, 93.4) & 95.5$\pm$1 (94.6, 96.6) \\
%& & x vs. y & 84.2$\pm$6.4 (73.1, 94.6) & 79.5$\pm$6.9 (58.1, 91.8) & 31.9$\pm$6.7 (25.3, 41.9) \\
%& & x vs. all & 86.5$\pm$1.3 (85.2, 88.5) & 80.2$\pm$2.6 (75.7, 83) & 76.4$\pm$0.9 (75.6, 77.3) \\\cline{2-6}
%& \multirow{3}{*}{QDA} & x vs. x &94.9$\pm$0.7 (94.1, 95.8) & 87.8$\pm$2.2 (84.5, 91.6) & 94.5$\pm$1.1 (93.5, 95.7) \\
%& & x vs. y & 84.7$\pm$5.6 (76.4, 93.6) & 75.7$\pm$7.3 (55.8, 90.6) & 28$\pm$5.5 (20.2, 35.1) \\
%& & x vs. all & 86.8$\pm$0.9 (85.5, 88) & 76.5$\pm$1.4 (74.1, 78.7) & 73.7$\pm$1.5 (72.3, 75.2) \\\cline{2-6}
%& \multirow{3}{*}{\textit{k}NN} & x vs. x & 89.7$\pm$1.5 (87.8, 91.6) & 82.9$\pm$2.4 (78.3, 86.8) & 84.1$\pm$1.4 (82.8, 85.6) \\
%& & x vs. y & 78.6$\pm$4.8 (69.5, 85.8) & 71.3$\pm$6.9 (53.3, 84.5) & 46.6$\pm$7.6 (36.5, 55.8) \\
%& & x vs. all & 80.8$\pm$1.1 (79, 82.1) & 72$\pm$2.2 (67.9, 74.9) & 67.2$\pm$1.3 (66.5, 68.7)\\\cline{2-6}
%& \multirow{3}{*}{RF} & x vs. x & 93.6$\pm$0.7 (92.6, 94.3) & 85$\pm$2.2 (80.8, 87.5) & 93.5$\pm$1.4 (92.2, 95)  \\
%& & x vs. y & 82.3$\pm$5.4 (73.6, 90) & 73.1$\pm$6.6 (53.8, 87.7) & 38.2$\pm$4.3 (32.6, 43.2)\\
%& & x vs. all & 84.6$\pm$1.3 (83, 86.6) & 73.8$\pm$2.6 (69.8, 77.7) & 76$\pm$1.2 (74.9, 77.3) \\\cline{2-6}
%& \multirow{3}{*}{SVM} & x vs. x & 93.3$\pm$0.8 (92.4, 94.4) & 87.5$\pm$2.1 (83.4, 90.9) & 90.2$\pm$1.4 (88.9, 91.8) \\
%& & x vs. y & 82.7$\pm$5.5 (73.4, 90.9) & 76.1$\pm$6.6 (57.8, 89.3) & 47.6$\pm$7 (37.8, 56.2) \\
%& & x vs. all & 84.8$\pm$0.8 (83.7, 85.6) & 76.8$\pm$2.3 (72.9, 80) & 73.3$\pm$1 (72.5, 74.4)  \\ \hline

%\multirow{15}{*}{TDPSD} & \multirow{3}{*}{LDA} & x vs. x &94.8$\pm$0.5 (94.1, 95.5) & 90.1$\pm$1.9 (87.6, 93.5) & 95.2$\pm$1 (94.4, 96.3) \\
%& & x vs. y & 82.6$\pm$6.8 (68, 93.1) & 78.8$\pm$7 (57.7, 91.9) & 38.8$\pm$7.5 (30.7, 51.1)\\
%& & x vs. all & 85.1$\pm$1.7 (82.7, 87.3) & 79.5$\pm$2.8 (74.5, 82.8) & 77.6$\pm$0.8 (76.9, 78.5)\\\cline{2-6}
%& \multirow{3}{*}{QDA} & x vs. x &  93.1$\pm$0.9 (92.2, 94.4) & 87.3$\pm$2 (83.6, 90.8) & 93.9$\pm$1.1 (92.9, 95.1)\\
%& & x vs. y & 80.3$\pm$6.3 (69.1, 89.4) & 74.7$\pm$7.1 (58, 90) & 32$\pm$6.5 (22.8, 39) \\
%& & x vs. all & 82.9$\pm$1.8 (80.8, 84.8) & 75.5$\pm$2.7 (71.5, 79.6) & 74.3$\pm$1.4 (73.2, 75.9) \\\cline{2-6}
%& \multirow{3}{*}{\textit{k}NN} & x vs. x & 84.5$\pm$1.8 (82.3, 86.7) & 53.3$\pm$1.9 (50.8, 56.8) & 79.9$\pm$2.9 (77.2, 83) \\
%& & x vs. y & 69.4$\pm$6.6 (58.9, 79.8) & 47.1$\pm$3.3 (39.6, 56.1) & 30.2$\pm$4.9 (24.1, 35.5) \\
%& & x vs. all &  72.4$\pm$1.4 (70.9, 74.2) & 47.4$\pm$0.8 (46.3, 48.8) & 62.6$\pm$1.4 (61.6, 64.1)\\\cline{2-6}
%& \multirow{3}{*}{RF} & x vs. x & 93.1$\pm$0.8 (91.8, 93.9) & 84.4$\pm$2 (81.1, 87.3) & 93.3$\pm$1.4 (92.1, 94.8) \\
%& & x vs. y & 81.1$\pm$5.5 (71.8, 89.8) & 73$\pm$6.2 (57.1, 86) & 37.7$\pm$5.8 (30.2, 43.4) \\
%& & x vs. all & 83.6$\pm$1.2 (82.4, 85.4) & 73.7$\pm$2.2 (69.6, 77.2) & 75.9$\pm$1.1 (74.9, 77.1) \\\cline{2-6}
%& \multirow{3}{*}{SVM} & x vs. x & 89.9$\pm$1.5 (87.7, 91.6) & 80.6$\pm$2 (77.9, 84.5) & 89.1$\pm$1.8 (87.3, 91) \\
%& & x vs. y & 74.4$\pm$7.4 (62.3, 85.5) & 69.4$\pm$6 (54.9, 83.8) & 35.8$\pm$6.6 (26.6, 42.9) \\
%& & x vs. all & 77.5$\pm$1.8 (75.2, 79.5) & 70.1$\pm$2 (66.2, 73) & 70.5$\pm$1.7 (69.4, 72.5) \\


% \bottomrule
%\end{tabular}}
%\caption{Mean and Minimum accuracy of x vs. x, x vs. y and x vs. all testing regimes demonstrating degradation in the presence of the limb-position effect.}\label{table:LPabc}
%\end{center}
%\end{table}


\end{document}
